# Supplementary material for: Development of the 12-Base Short Dimeric Myogenetic Oligodeoxynucleotide That Induces Myogenic Differentiation
Source: BioTech (Basel). 2024 Apr 25;13(2):11. doi: 10.3390/biotech13020011 (PMC11130974; doi:10.3390/biotech13020011)
Supplement: Supplementary file 1 [file biotech-13-00011-s001.zip]

Archive with 1 entries (1 files):
- biotech-2943914-supplementary.pdf
